# Supplementary material for: A Systematic Review of Extracellular Matrix-Related Alterations in Parkinson’s Disease
Source: Brain Sci. 2024 May 21;14(6):522. doi: 10.3390/brainsci14060522 (PMC11201521; doi:10.3390/brainsci14060522)
Supplement: Supplementary file 1 [file brainsci-14-00522-s001.zip › Table S1.xlsx]

## Sheet: Table S1
Abbreviations: Downreg=downregulated/downreulation, Duplic=duplication, ECM=extracellular matrix, fPD=familial PD, GAG=glycosaminoglycan, GBA=glucocerebrosidase, GO=gene ontology, GWAS=genome wide association study, iPD=idiopathic PD, iPSC=induced pluripotent stem cells, KEGG=Kyoto Encyclopedia of Genes and Genomes, MSCs=mesenchymal stem cells, PD=Parkinson's disease, SNP=single nucleotide polymo…
Authors, year	Tissue	Type of PD and N	Comparator(s)	Method	Gene set enrichment	Top deregulated pathways involving ECM	Notes
Transcriptomics Studies
Rosh et al, 2024	iPSC-derived DA neurons	Cells cultured from N=4 sPD, N=3 E32K-GBA-PD	Cells cultured from N=3 controls	RNA sequencing	KEGG, GO	• KEGG (GBA-PD vs control) Among top 5 dereg: ECM receptor interaction (rank 2), focal adhesion (rank 5)* Among top 10 downreg: focal adhesion (rank 2) ECM-receptor interaction (rank 6), proteoglycans in cancer (rank 9) • GO (GBA-PD vs control) GO-biological processes: none directly related to ECM GO-cell component among top 10: proteinaceous ECM (rank 2), ECM part (rank 5), ECM (rank 6), collage…	For GBA-PD vs. control, GO-cellular component: EC region part (rank 1) EC space (rank 3) Basement membrane (rank 10)
Akrioti et al, 2022	iPSC-derived neural progenitor cells	Cells cultured from N=1 A53T-SNCA-PD	Cells cultured from N=1 control	RNA sequencing	GO	Among top 10 dereg: GO-biological processes: ECM organization (rank 10) GO-cellular component: proteinaceous ECM (rank 5) GO-molecular function: no direct ECM-related pathways among top 5 reported	GO-cellular component: EC region (rank 1), EC space (rank 2)
Stern et al, 2022	iPSC-derived DA neurons	Cells cultured from pooled monogenic PD: N=1 Duplic-SNCA-PD, N=1 Triplic-SNCA-PD, N=1 LRRK2-PD, N=2 Parkin-PD sPD: N=3 sPD cell lines pooled	Cells cultured from N=4 control cell lines pooled	RNA sequencing	KEGG, GO	• KEGG (overlap monogenic and sPD)* Among top 5 downreg: Focal adhesion (rank 1), ECM receptor interaction (rank 2) Upreg not listed • GO (overlap monogenic and sPD) Among top 10 downreg: Focal adhesion (rank 1), ECM org (rank 2), collagen catabolic processes (rank 3), ECM struct (rank 4), collagen fibril org (rank 5), ECM (rank 8) Upreg not listed *Only monogenic and sPD overlap data included in…	Drastic reduction in synaptic activity observed in neurons derived from monogenic PD patients. Immunocytochem for fibronectin and collagen IV showed reduced puncta size in sPD vs controls. Axon guidance (rank 9)
Hemmings et al, 2022	Blood	N= 12 PD	N=18	RNA sequencing	KEGG	Among top 10 dereg: ECM-receptor interaction (rank 6), cell adhesion molecules (rank 10)
Cho et al, 2021	MSCs from adipose tissue	Cells cultured from N=1 PD	Cells cultured from N=1 control	RNA sequencing	KEGG	Among top 5 downreg: ECM-receptor interaction (rank 1), focal adhesion (rank 4)	Cell senescence decreased at passages 4 to 8 in control cells; senescence increased at passage 8 in PD cells PD patient not receiving any pharmacolofical treatment
Fernandez-Santiago et al, 2021	Dermal fibroblasts	Cells cultured from N=4 iPD, N=3 LRRK2-PD (discovery cohort), N=3 iPD, N=2 LRRK2-PD (validation cohort)	Cells cultured from N=4 controls (discovery), N=5 controls (validation)	RNA sequencing	GO	GO-biological processes • Discovery cohort at high glucose* Among top 5 dereg: Cell adhesion, homophilic cell adhesion via PM adhesion, ECM organization • Discovery cohort at low glucose Among top 5 dereg: Cell adhesion • Validation cohort at high glucose Among top 5 dereg: Cell adhesion • Validation cohort at low glucose Among top 5 dereg: Cell adhesion *Only GO overlapping bioloigcal processes …	Gene expression data similar in all PD cases (iPD and LRRK2-PD) separated from controls and similar in high vs low glucose levels.
Yang et al, 2021	Blood	PD N=60	Healthy controls N=40 Other neurol disease N=33	RNA sequencing	GO and KEGG	Among top 5 dereg GO-biological processes: ECM dissasembly (rank 5)	No ECM-related pathways in top 10 in KEGG Data from previously published datasets GSE6613 (Scherzer et al, 2007; doi: 10.1073/pnas.0610204104 and Scherzer et al, 2008; doi: 10.1073/pnas.0802437105) and GSE22491 (Mutez et al, 2011; doi: 10.1016/j.neurobiolaging.2009.10.016)
Booth et al, 2019	iPSC-derived, midbrain-patterned astrocytes generated from skin	Cells cultured from N=4 LRRK2-PD	Cells cultured from N=3 controls	RNA sequencing	GO	Among top 10 downreg GO-biological processes: ECM organization (rank 2), cell-substrate adhesion (rank 6), collagen metabolic processes (rank 10)	Extracellular structure organization (rank 1)
Gonzalez-Cascuberta et al, 2018	Dermal fibroblasts	Cells cultured from N=4 Parkin-PD	Cells cultured from N=4 controls	RNA sequencing	GO	Among top 15 dereg GO-biological processes: Cell adhesion (rank 1), collagen fibril organization (rank 4)
Tan et al, 2018	Blood	N=40 sPD	N=19 controls	Microarray	KEGG and GO	Among top 5 downreg: • GO Molecular function: ECM binding (rank 4), integrin binding (rank 5) Biological pathways and Cellular componnet: no direct ECM-related pathways among top 5 reported • KEGG: no direct ECM-related pathways among top 5 reported	Ddata from microarray dataset GSE72267 from the Gene Expression Omnibus database; patients were drug naive (Calligaris et al, 2015; doi: doi: 10.1186/s12864-015-2058-3.)
Infante et al, 2016	Whole blood	N=20 iPD, N=20 LRRK2-PD, N=20 asymptomatic LRRK2 carriers	N=20 controls	RNA sequencing	KEGG and Reactome	• KEGG (enriched in both iPD and LRRK2-PD)* Among top 3 dereg: Cell adhesion molecules • Reactome (enriched in both iPD and LRRK2-PD) ECM organization (rank 2) • KEGG (enriched in LRRK2-PD vs. controls) Among top 10 dereg: ECM-receptor interaction, focal adhesion, cell adhesion molecules • Reactome (enriched in LRRK2-PD vs. controls) Among top 10 dereg: Platelet adhesion to exposed collagen • KEG…	This article provides additional significant pathways in KEGG and REACTOME in supplement tables 5-8
Riley et al, 2014	Substantia nigra, striatum, cortex	substantia nigra N=16 PD striatum N=17 PD cortex N=16 PD	substantia nigra N=14 controls striatum N=17 controls cortex N=20 controls	Microarray	Metabase Ontology	Among top 10 upreg in cortex: chemokines and cell adhesion (rank not specified)	ECM-related pathways were not among the top 10 dereg pathways in substantia nigra or striaum. The study also included proteomic analyses (see proteomics section).
Durrenberger et al, 2012	Substantia nigra	N=12 sPD	N=7 controls	Microarray	Pathway Studio	Among top 5 dereg: cell adhesion (rank 4) Among top 10 upreg: calcium-independent cell-cell adhesion (rank 2)	Genes of low intensity (<30 signal-intensity-based and with signal P > 0.05) were not considered.
Zhang et al, 2012	Substantia nigra	N=22 PD	N=23 controls	Microarray	KEGG	Among top 5 upreg: GAG degradation (rank 1) Among top 24 downreg: none	Gene sets with <10 genes excluded from analysis Used data set from previous publication (Lesnick et al, 2007; doi:10.1371/journal.pgen.0030098)
Edwards et al, 2011	Five brain areas: dorsal motor nucleus of vagus, locus coeruleus, substantia nigra, putamen, insula	N=22 PD	N=23 controls	Microarray	KEGG	Among top 10 dereg: Focal adhesion (rank 2), adherens junctions (rank 6)	Data set from previous publication (Papapetropoulos et al, 2006; doi: 10.3727/000000006783991827). Differentially expressed genes were determined using intra-individual differences and subtraction procedures (see article for details). Axon guidance (rank 1), regulation of actin cytoskeleton (rank 5)
Grunblatt et al, 2004; Mandel et al, 2005	Substantia nigra, pars compacta	N=7 PD	N=7 controls	Microarray	GO	Among top 5 upreg: Cell adhesion (rank 1)* Among top 5 downreg: none *Author statement in Grunblatt based on number of upregulated genes in the pathway
Proteomics studies
Bogetofte et al, 2023	iPSC-derived DA neurons	Cells cultured from GBA-PD N=6	Cells cultured from N=6 controls	Liquid chromatography, mass spectrometry	GO	Among top 5 dereg glycosylated peptides: ECM organization (rank 1), GAG metabolic processes (rank 2) Among top 10 dereg glycosylated peptides: chondroitin sulfate metabolic process (rank 9) Among top 10 dereg cysteine-modified peptides: none	Foused on post-translational protein modification Collagen fibril organization (rank 11), proteoglycan biosynthetic process (rank 13)
Jang et al, 2023	Substantia nigra	N=15 PD	N=15 controls	Liquid chromatography, mass spectrometry	KEGG	Among top 5 dereg: cell adhesion moleules (rank 4)
Acera et al, 2022	Tears	N=24 iPD, N=3 E46K-SNCA-PD	N=27 controls	Liquid chromatography, mass spectrometry	GO	Among top 10 dereg: Collagen degradation (rank not reported)	Analysis of GO terms/pathways was based on individual proteins that were signifiantly differentially expressed in PD vs. controls
Zafar et al, 2022	CSF	N=22 GBA-PD,N=7 iPD	N=3 healthy controls with GBA mutations	Liquid chromatography, mass spectrometry	GO/Panther	Bioloigcal processes: no direct ECM-related among top 7 presented Pathways: integrin signalling (top 10*) Protein class: ECM protein (top 10*) Cellular component: ECM (top 5*) *Based on Suppl figure 1 in Zafar et al. Authors did not rank- order GO findings, so comparative rank was conservatively estimated from the figure based on -log(P value). Authors did not specify whether the GO findings were…	GO cellular component: EC region (rank 1)
Zhao et al, 2022	Plasma	N=46 PD	N=46 controls	Liquid chromatography, mass spectrometry	GO and Reactome	• GO (cellular components) Among top 10 dereg: ECM (rank 4), proteinaceous ECM (rank 5) • Reactome (payways) Among top 6 dereg: SOS linkage to MAPK signaling for integrins (tied for rank 2), p130Cas linkage to MAPK signaling for integrin (tied for rank 2), integrin signaling (rank 5)	GO: Extracellular space (rank 2), extracellular region (rank 3) Reactome: Intrinsic pathway of fibrin clot formation (rank 4)
Raghunathan et al, 2020	Prefrontal cortex	N=12-16 PD	N=12 aged controls (>60 yrs) N=12 young controls (<60 yrs)	Liquid chromatography, mass spectrometry	GO	Among top 4 dereg: ECM structural constituent (rank 1), GAG binding (rank 3)	For aged versus PD comparisons, differentially abundant proteins present in both cohorts was used for gene set enrichment analysis.
Jiang et al, 2019	Serum exosomes	N=20 sPD	N=10 controls	Liquid chromatography, mass spectrometry	KEGG	Among top 6 upreg: ECM-receptor interaction, proteoglycans in cancer (ranks within top 6 not reported) Among top 6 downreg: None directly related to ECM	Pathways were enriched in both mild and severe PD. Regulation of actin cytoskeleton (rank within top 6)
Riley et al, 2014	Striatum, cortex	striatum N=3 PD cortex N=5 PD	striatum N=3 controls cortex N=5 controls	Liquid chromatography, mass spectrometry	Metabase Ontology	Among top 10 upreg in striatum and cortex: chemokines and cell adhesion (rank not specified)	The study also included transcriptomic analyses (see transcriptomics section).
Genomics studies
Sandor et al, 2017	Not reported	N=228 sPD	N=884 controls (from UK10K dataset)	Whole exome sequencing	GO	Among top 2 significant pathways: ECM part and ECM disassembly	Pathway analysis based on 300 top genes resulted in only 2 significant pathways.
Hu et al, 2016	White blood cells	N=250 sPD	N=250 controls	GWAS	KEGG	Among top 10 pathways: ECM-receptor interaction (rank 2), focal adhesion (rank 9)	Axon guidance (rank 1)
Edwards et al, 2011	Not reported	N=1752 PD	N=1745 controls	GWAS	KEGG	Among top 10 pathways: Cell adhesion molecules (rank 3), adherens junction (rank 5), focal adhesion (rank 6)	Pathway analysis based on previously published GWAS study (Edwards et al, 2010; doi: 10.1111/j.1469-1809.2009.00560.x) Axon guidance (rank 2)
O'Dushlaine et al, 2009	Not reported	N=900 fPD	N=867	GWAS / SNP ratio test	KEGG	Among top 10 pathways*: Focal adhesion (rank 8), cell adhesion molecules (rank 10) *At SNP GWAS significance threshold P<0.005	Subjects from familial PD study from the Center for Inherited Disease Research (CIDR): Genome Wide Association Study in Familial Parkinson Disease (phs000126.v1.p1) Regulation of actin cytoskeleton (rank 5)
